# Supplementary material for: Open Access Bacillus cereus Cocktail Secondary Growth Model for the Food Industry
Source: Foods. 2024 Oct 24;13(21):3382. doi: 10.3390/foods13213382 (PMC11545828; doi:10.3390/foods13213382)
Supplement: Supplementary file 1 [file foods-13-03382-s001.zip]

Archive with 1 entries (1 files):
- foods-3233404-supplementary.xlsx
