# Supplementary material for: Open Access Bacillus cereus Cocktail Secondary Growth Model for the Food Industry
Source: Foods. 2024 Oct 24;13(21):3382. doi: 10.3390/foods13213382 (PMC11545828; doi:10.3390/foods13213382)
Supplement: Supplementary file 1 [file foods-13-03382-s001.zip › foods-3233404-supplementary.xlsx]

## Sheet: Info
Title	Open Access Bacillus cereus cocktail secondary growth model for the Food Industry
Author	Pradeep Malakar
Date	2024-10-15
Ver	1

## Sheet: COMBASE
	COMBASE	Polynomial model
		final		Initial
	A0	-4.2003		-10
	A1	0.0763168		0
	A2	0.19758		0
	A3	0.301899		0
	A4	0.021144		0
	A5	0.00552678		0
	A6	2.1978		0
	A7	-0.00208577		0
	A8	-0.0355551		0
	A9	-100		-100
				growth rate (1/h)
	T	pH	aw	Data	model	err^2	sum(error)
1	5	4.9	0.94	0.00306968	0.00147405	2.54605e-06	0.0185178
2	14.5	6.71	0.996	0.296123	0.303235	5.05768e-05
3	9.5	6.1	0.948	0.0198327	0.00987235	9.92085e-05
4	15.6	6.29	0.944	0.0403112	0.0214227	0.000356774
5	31.1	6.08	0.993	1.67255	1.64615	0.000697111
6	27.6	6.37	0.978	0.744346	0.814133	0.00487022
7	30.3	5.87	0.972	0.514768	0.511633	9.82433e-06
8	15.9	5.62	0.945	0.0284169	0.0157764	0.000159782
9	26.6	6.1	0.961	0.255208	0.22385	0.000983308
10	22.6	6.83	0.957	0.215317	0.185443	0.000892476
11	28.2	6.04	0.967	0.380009	0.362572	0.000304032
12	14.7	5.72	0.955	0.0442375	0.0291192	0.000228561
13	17.4	7.15	0.97	0.23056	0.225919	2.15378e-05
14	5.3	7.14	0.96	0.02495	0.0142436	0.000114627
15	20.5	5.97	0.983	0.376594	0.387742	0.000124276
16	24	5.1	0.973	0.190419	0.185257	2.66475e-05
17	21.9	5.34	0.988	0.392649	0.41336	0.000428951
18	20.1	5.11	0.97	0.113402	0.106532	4.71919e-05
19	7.5	6.13	0.99	0.0798267	0.0807455	8.44165e-07
20	32.3	5.32	0.977	0.515806	0.503028	0.000163285
21	8.2	7.24	0.968	0.0556249	0.0414132	0.000201975
22	15	6.15	0.98	0.181369	0.175865	3.03033e-05
23	7.7	5.02	0.954	0.0102972	0.0068535	1.18588e-05
24	29.2	6.09	0.952	0.191124	0.153854	0.00138902
25	20.5	7.16	0.946	0.118279	0.0851233	0.00109929
26	23.1	6.69	0.94	0.0917756	0.0581044	0.00113375
27	22	7.06	0.958	0.232633	0.210701	0.000480996
28	20.3	5.99	0.956	0.103354	0.075515	0.000775019
29	30.6	5.25	0.981	0.5488	0.544139	2.17222e-05
30	6.1	6.29	0.973	0.0378311	0.0290614	7.69078e-05
31	15.4	7.05	0.948	0.0677168	0.04172	0.000675838
32	14.1	4.98	0.98	0.0868518	0.0953244	7.17852e-05
33	26.2	5.75	0.978	0.470581	0.474267	1.35863e-05
34	6.3	6.52	0.97	0.0374098	0.0268704	0.000111078
35	8.5	7.34	0.954	0.0349708	0.019966	0.000225144
36	16.5	5.51	0.964	0.074995	0.0604986	0.000210145
37	24.8	5.18	0.991	0.547337	0.558159	0.000117116
38	5.2	5.96	0.943	0.00762503	0.0030773	2.06818e-05
39	19	6.39	0.969	0.207607	0.186175	0.000459321
40	13.2	5.32	0.982	0.104251	0.109951	3.24945e-05
41	7	6.29	0.998	0.078862	0.0767059	4.64887e-06
42	5.6	5.28	0.988	0.0409894	0.0471939	3.84957e-05
43	5.4	6	0.972	0.0291997	0.0224522	4.55281e-05
44	30.6	6.47	0.962	0.454954	0.459248	1.84436e-05
45	13.5	7.19	0.981	0.197068	0.204908	6.14715e-05
46	17.5	7.27	0.972	0.258939	0.268226	8.6241e-05
47	32.8	5.78	0.98	0.870545	0.892729	0.000492115
48	7.8	6.7	0.996	0.0963815	0.095742	4.08879e-07
49	23.2	6.25	0.945	0.0916831	0.0597134	0.00102206
50	5.6	5.94	0.994	0.0591856	0.0621082	8.54166e-06

## Sheet: OpenAccessModel
	Open access Baccilus cereus model
		final		initial
	c	0.125078		0.1
	d	0.11304		0.1
	Tmin	1.47064		1.4
	Tmax	56.1082		55
	awmin	0.939561		0.94		Note that the constraint awmin<=1 must be added in SOLVER
	pHmin	4.62328		4.59
	pHmax	8.48		8.86
				Data	Data	model
	T	pH	aw	m (1/h)	sqrt(m)	sqrt(m)	err^2	sum(err^2)	Prevent NUM error
1	1.4	4.59	0.94	0	0	0	0	16.6539	FALSE
2	9.5	6.04	0.968	0.0208606	0.144432	0.164931	0.000420195		TRUE
3	15.6	7.93	0.974	0.0577929	0.240402	0.27501	0.00119775		TRUE
4	18.9	6.2	0.961	0.0559144	0.236462	0.309431	0.00532437		TRUE
5	26.6	5.27	0.974	0.123431	0.351328	0.494883	0.020608		TRUE
6	10	5.09	0.969	0.0137873	0.117419	0.147707	0.000917322		TRUE
7	29.8	6.48	0.961	0.178417	0.422394	0.486419	0.00409915		TRUE
8	43.2	6.11	0.988	1.30927	1.14423	0.865379	0.0777603		TRUE
9	29.5	5.34	0.981	0.235977	0.485774	0.609599	0.0153327		TRUE
10	18.1	7.27	0.943	0.0354342	0.18824	0.116409	0.0051596		TRUE
11	54.7	8.21	0.948	0	0	0.0612304	0.00374916		TRUE
12	50.1	4.93	0.948	0	0	0.196001	0.0384166		TRUE
13	21	6.27	0.941	0.0266841	0.163353	0.0895919	0.00544067		TRUE
14	12.6	8.81	0.994	0.00282377	0.0531392	0	0.00282377		FALSE
15	45.4	7.7	0.952	0.122281	0.349686	0.392674	0.00184796		TRUE
16	31.6	4.94	0.976	0.148243	0.385023	0.485124	0.0100204		TRUE
17	5.1	4.68	0.954	0	0	0.0190252	0.000361957		TRUE
18	35.5	7.25	0.971	0.668278	0.817483	0.660083	0.0247748		TRUE
19	5.5	4.74	0.978	0.000819789	0.028632	0.0478068	0.000367673		TRUE
20	44.3	4.84	0.993	0.24116	0.49108	0.571832	0.00652083		TRUE
21	40.3	6.31	0.987	1.29521	1.13807	0.8686	0.072616		TRUE
22	39.9	8.77	0.998	0.0943767	0.307208	0	0.0943767		FALSE
23	17.6	5.57	0.998	0.158056	0.397563	0.45311	0.00308555		TRUE
24	8.6	5.19	0.997	0.0357287	0.18902	0.181552	5.57712e-05		TRUE
25	19.7	7.7	0.97	0.136945	0.370061	0.357216	0.00016498		TRUE
26	51.4	7.13	0.98	0.571317	0.755855	0.505783	0.0625363		TRUE
27	15.1	7.57	0.962	0.0467037	0.21611	0.236684	0.000423261		TRUE
28	47.8	6.1	0.968	0.479742	0.692634	0.583933	0.011816		TRUE
29	8.1	6.54	0.956	0.0123172	0.110983	0.104597	4.07839e-05		TRUE
30	29	5.26	0.942	0.023328	0.152735	0.142126	0.000112554		TRUE
31	13.1	5.04	0.999	0.068256	0.261259	0.276335	0.00022729		TRUE
32	19.4	4.6	0.968	0.00156442	0.0395527	0	0.00156442		FALSE
33	10.5	6.06	0.947	0.00923898	0.0961196	0.0948753	1.54823e-06		TRUE
34	3.5	7.15	0.956	0.000920185	0.0303345	0.0316437	1.71384e-06		TRUE
35	37.4	6.35	0.987	1.20749	1.09886	0.849422	0.0622193		TRUE
36	52.8	7.69	0.952	0.00658642	0.0811568	0.204393	0.0151872		TRUE
37	23.9	4.62	0.998	0.0194861	0.139593	0	0.0194861		FALSE
38	51	6.55	0.993	0.994986	0.99749	0.620791	0.141902		TRUE
39	9.6	7.6	0.989	0.0435089	0.208588	0.209448	7.39281e-07		TRUE
40	5.9	6.54	0.986	0.0257768	0.160552	0.117575	0.00184699		TRUE
41	47	5.88	0.998	1.29984	1.14011	0.85904	0.0789987		TRUE
42	31.7	5.87	0.962	0.142937	0.37807	0.514619	0.0186457		TRUE
43	2.4	6.84	0.974	0.000642745	0.0253524	0.0212094	1.71646e-05		TRUE
44	18	6.77	0.947	0.0343767	0.18541	0.173567	0.000140246		TRUE
45	4.7	7.03	0.983	0.00873698	0.0934718	0.0822687	0.000125508		TRUE
46	27.4	7.56	0.974	0.409834	0.640183	0.542213	0.00959815		TRUE
47	37.9	5.38	0.971	0.510208	0.714289	0.639838	0.00554294		TRUE
48	10	5.27	0.993	0.0423218	0.205723	0.215778	0.00010112		TRUE
49	2.4	8.6	0.955	0	0	0	0		FALSE
50	29.7	6.04	0.967	0.184399	0.429417	0.543591	0.0130356		TRUE
51	25	6.66	0.973	0.230469	0.480072	0.515825	0.00127826		TRUE
52	26.9	7.35	0.952	0.138108	0.371629	0.328456	0.00186393		TRUE
53	17.5	7.02	0.94	0.0260109	0.161279	0.040652	0.0145508		TRUE
54	29	7.94	0.995	0.59716	0.772761	0.651824	0.0146257		TRUE
55	16.8	7.88	0.993	0.140281	0.374541	0.378933	1.92867e-05		TRUE
56	41.7	6.2	0.99	1.40553	1.18555	0.893895	0.0850639		TRUE
57	40.6	7.69	0.95	0.169462	0.411657	0.378243	0.00111651		TRUE
58	40.7	5.47	0.973	0.585445	0.765144	0.685024	0.00641918		TRUE
59	20	5.6	0.981	0.116978	0.342021	0.438382	0.00928536		TRUE
60	32.1	6.79	0.962	0.260896	0.51078	0.528531	0.000315099		TRUE
61	7.5	6.99	0.998	0.0372084	0.192895	0.178211	0.000215607		TRUE
62	53.7	8.75	0.965	0	0	0	0		FALSE
63	38.8	6.46	0.946	0.125954	0.3549	0.317816	0.00137522		TRUE
64	23.4	6.35	0.971	0.156216	0.395242	0.468067	0.00530342		TRUE
65	10.3	6.84	0.988	0.0597513	0.244441	0.238174	3.92697e-05		TRUE
66	37.7	6.98	0.966	0.618883	0.786691	0.633172	0.0235682		TRUE
67	10.6	7.04	0.974	0.0425993	0.206396	0.206414	3.17942e-10		TRUE
68	48.3	5.61	0.999	0.931442	0.965113	0.792386	0.0298343		TRUE
69	4.9	7.75	0.972	0.00408013	0.0638759	0.0694523	3.10967e-05		TRUE
70	4	8.34	0.98	0	0	0.0333009	0.00110895		TRUE
71	53.4	8.14	0.978	0.0770527	0.277584	0.247401	0.000910961		TRUE
72	14.1	7.45	0.963	0.0473201	0.217532	0.228113	0.000111968		TRUE
73	44.8	4.69	0.97	0.0477237	0.218457	0.257417	0.00151782		TRUE
74	31.7	6.79	0.956	0.187821	0.433383	0.447875	0.000210024		TRUE
75	5.4	6.29	0.944	0.00424007	0.0651158	0.0321799	0.00108478		TRUE
76	8	7.44	0.98	0.0258652	0.160827	0.155761	2.56582e-05		TRUE
77	52.5	8.83	0.977	0	0	0	0		FALSE
78	35.5	8.42	0.94	0	0	0.0289043	0.000835459		TRUE
79	24.7	8.79	0.981	0.026925	0.164088	0	0.026925		FALSE
80	47.4	5.55	0.961	0.17685	0.420535	0.494374	0.00545216		TRUE
81	24.6	8.11	0.941	0	0	0.0807208	0.00651585		TRUE
82	22.4	6.28	0.955	0.0627336	0.250467	0.313547	0.00397916		TRUE
83	1.6	6.24	0.954	7.45542e-06	0.00273046	0.00191099	6.71535e-07		TRUE
84	40.2	5.86	0.996	1.35644	1.16466	0.93089	0.0546498		TRUE
85	8.3	7.58	0.985	0.0286733	0.169332	0.169378	2.14495e-09		TRUE
86	33.5	4.95	0.982	0.236217	0.486022	0.553422	0.0045428		TRUE
87	31.5	7.7	0.996	0.813669	0.902036	0.764118	0.0190214		TRUE
88	22.5	7.72	0.968	0.1859	0.431161	0.394003	0.00138069		TRUE
89	31.1	4.59	0.967	0	0	0	0		FALSE
90	32.3	5.09	0.954	0.0478103	0.218656	0.35046	0.0173724		TRUE
91	54.6	7.27	0.948	0	0	0.0925825	0.00857153		TRUE
92	21.3	6.83	0.958	0.0854959	0.292397	0.325468	0.00109372		TRUE
93	26.2	7.06	0.972	0.287869	0.536535	0.526842	9.39508e-05		TRUE
94	27.1	4.93	0.972	0.0870557	0.295052	0.395375	0.0100646		TRUE
95	48.5	6.29	0.974	0.684365	0.827263	0.620868	0.0425989		TRUE
96	34	7.53	0.944	0.057032	0.238814	0.234282	2.05371e-05		TRUE
97	54.8	5.65	0.955	0.00208211	0.0456301	0.108359	0.00393495		TRUE
98	43.9	6.07	0.965	0.458502	0.677128	0.620855	0.00316664		TRUE
99	27	6.17	0.989	0.450424	0.671136	0.672125	9.76634e-07		TRUE
100	47	4.84	0.962	0.0471692	0.217185	0.343679	0.0160009		TRUE
101	3.6	6.41	0.972	0.00297525	0.0545459	0.0472473	5.32693e-05		TRUE
102	21.6	6	0.984	0.195697	0.442377	0.508134	0.00432407		TRUE
103	8.1	8.42	0.966	2.51467e-05	0.00501465	0.0482147	0.00186624		TRUE
104	29.8	6.12	0.981	0.393498	0.627294	0.67198	0.00199684		TRUE
105	5.1	6.71	0.998	0.0240499	0.15508	0.108017	0.00221495		TRUE
106	43	5.75	0.988	1.10254	1.05002	0.849013	0.0404044		TRUE
107	18.6	6.99	0.968	0.103025	0.320975	0.349538	0.000815843		TRUE
108	5.1	7.37	0.951	0.00769857	0.0877415	0.0464408	0.00170575		TRUE
109	8.6	8.23	0.97	0.00342401	0.058515	0.102431	0.00192863		TRUE
110	3.2	5.79	0.963	0.00110616	0.033259	0.0318544	1.97287e-06		TRUE
111	44.2	7.74	0.972	0.443835	0.666209	0.643783	0.000502939		TRUE
112	33.4	8.81	0.944	0	0	0	0		FALSE
113	30.2	6.12	0.991	0.634702	0.796682	0.757364	0.00154592		TRUE
114	49.1	6.85	0.973	0.622211	0.788804	0.587281	0.0406115		TRUE
115	6.5	8.29	0.999	0.00148946	0.0385935	0.0909489	0.00274108		TRUE
116	11.8	5.41	0.983	0.0408573	0.202132	0.244541	0.00179854		TRUE
117	42	7.14	0.957	0.356034	0.596686	0.520439	0.00581347		TRUE
118	51.7	8.77	0.988	0	0	0	0		FALSE
119	29.2	8.13	0.965	0.210018	0.458277	0.391774	0.00442271		TRUE
120	41.1	8.29	0.988	0.435969	0.660279	0.530288	0.0168976		TRUE
121	6.1	6.75	0.947	0.00655382	0.0809557	0.049115	0.00101383		TRUE
122	52.9	6.83	0.97	0.247804	0.497799	0.336474	0.0260256		TRUE
123	16.1	5.14	0.986	0.0710183	0.266493	0.325251	0.00345257		TRUE
124	44.8	7.81	0.999	0.827281	0.90955	0.844985	0.00416856		TRUE
125	5.7	7.36	0.974	0.0193266	0.13902	0.0939703	0.00202951		TRUE
126	16	6.88	0.987	0.140736	0.375148	0.385544	0.000108078		TRUE
127	35	5.14	0.964	0.2579	0.507839	0.496422	0.00013034		TRUE
128	24.1	6.38	0.942	0.0401069	0.200267	0.134293	0.00435263		TRUE
129	48	8.75	0.967	0	0	0	0		FALSE
130	3.3	8.28	0.958	6.64239e-05	0.00815009	0.0188245	0.000113943		TRUE
131	9.7	6.6	0.995	0.0583731	0.241605	0.238217	1.14786e-05		TRUE
132	54.8	7.38	0.964	0.0139067	0.117927	0.137408	0.000379517		TRUE
133	39.2	6.95	0.998	1.5107	1.22911	0.955379	0.0749272		TRUE
134	23.7	6.56	0.948	0.0586056	0.242086	0.245928	1.47646e-05		TRUE
135	54	5.16	0.989	0.103569	0.321822	0.260842	0.00371855		TRUE
136	28.3	6.86	0.972	0.324179	0.569368	0.569689	1.03162e-07		TRUE
137	36.2	6.25	0.985	1.1181	1.0574	0.816145	0.0582053		TRUE
138	25.8	5.94	0.982	0.266333	0.516075	0.590847	0.00559091		TRUE
139	16.1	5.41	0.976	0.0525582	0.229256	0.315875	0.00750285		TRUE
140	33.9	7.77	0.971	0.490612	0.700437	0.592655	0.0116168		TRUE
141	12	7.52	0.96	0.0257404	0.160438	0.176334	0.000252678		TRUE
142	19.3	5.97	0.991	0.192774	0.43906	0.485805	0.00218511		TRUE
143	31.1	7.87	0.955	0.184154	0.429131	0.376203	0.00280142		TRUE
144	53.6	8.14	0.998	0.113864	0.337438	0.286673	0.00257707		TRUE
145	37.3	5.69	0.947	0.115994	0.34058	0.325215	0.000236057		TRUE
146	33.6	4.59	0.975	0	0	0	0		FALSE
147	40.9	6.67	0.956	0.369404	0.607786	0.512638	0.00905318		TRUE
148	46.6	6.87	1	0	0	0.900142	0.810255		TRUE
149	52.9	7.86	0.993	0.301451	0.549046	0.394231	0.0239676		TRUE
150	8.4	5.45	0.973	0.0164476	0.128248	0.145469	0.000296565		TRUE
151	43.5	6.04	0.99	1.3472	1.16069	0.877803	0.0800251		TRUE
152	20.9	4.69	0.983	0.0327794	0.181051	0.187551	4.22551e-05		TRUE
153	30.8	8.16	0.961	0.186467	0.431818	0.365596	0.00438539		TRUE
154	10.6	8.86	0.983	2.57543e-17	5.07487e-09	0	2.57543e-17		FALSE
155	26.4	5.29	0.95	0.0323043	0.179734	0.272278	0.0085643		TRUE
156	14.4	8.18	0.964	0.0215007	0.146631	0.176927	0.000917855		TRUE
157	26.9	5.04	0.943	0.0176026	0.132675	0.141078	7.06051e-05		TRUE
158	3	5.76	0.981	0.00176327	0.0419913	0.0373633	2.1418e-05		TRUE
159	8.2	4.96	0.996	0.0299942	0.173188	0.146189	0.000728952		TRUE
160	24.8	8.72	0.979	0.049237	0.221894	0	0.049237		FALSE
161	5.6	7.09	0.991	0.0276487	0.166279	0.114154	0.002717		TRUE
162	5	7.98	0.958	0.00130948	0.0361867	0.0494031	0.000174671		TRUE
163	28.9	7.53	0.998	0.758891	0.871143	0.744918	0.0159328		TRUE
164	37.4	7.2	0.99	1.16453	1.07914	0.862751	0.0468224		TRUE
165	34.9	4.78	0.958	0.0656433	0.256209	0.284042	0.000774625		TRUE
166	1.7	6.33	0.983	7.79956e-05	0.00883151	0.00588648	8.67319e-06		TRUE
167	43.3	8.22	0.99	0.445579	0.667517	0.60316	0.00414184		TRUE
168	26.7	5.58	0.948	0.0378096	0.194447	0.263394	0.00475376		TRUE
169	24.4	8.48	0.95	0.0237711	0.154179	0	0.0237711		FALSE
170	18.6	5.99	0.943	0.0193194	0.138994	0.12094	0.000325946		TRUE
171	52.9	6.01	0.998	0.563077	0.750384	0.462403	0.0829333		TRUE
172	52.7	5.66	0.959	0.0625154	0.250031	0.271988	0.000482116		TRUE
173	12.3	6.2	0.945	0.0115544	0.107491	0.0976055	9.77307e-05		TRUE
174	12.5	8.65	0.995	0.0111555	0.105619	0	0.0111555		FALSE
175	29.4	6.18	0.98	0.375266	0.61259	0.657186	0.00198883		TRUE
176	19.2	6.24	0.979	0.133765	0.365739	0.42709	0.00376397		TRUE
177	44.7	6.6	0.957	0.276821	0.526138	0.511255	0.000221514		TRUE
178	2.6	5.14	0.987	0.000611248	0.0247234	0.0255958	7.60994e-07		TRUE
179	12.3	8.63	0.969	0.00387075	0.0622153	0	0.00387075		FALSE
180	27.2	8.04	0.974	0.276636	0.525962	0.458381	0.00456731		TRUE
181	25.1	6.54	0.974	0.231293	0.480929	0.525719	0.00200619		TRUE
182	8.8	8.6	0.984	0.000476919	0.0218385	0	0.000476919		FALSE
183	31.5	7.2	0.96	0.275084	0.524484	0.489671	0.00121197		TRUE
184	46.5	7.62	0.961	0.186135	0.431434	0.506953	0.00570316		TRUE
185	49.1	4.73	0.953	0.00541994	0.0736202	0.176361	0.0105556		TRUE
186	13.4	6.34	0.959	0.0278007	0.166735	0.203635	0.00136156		TRUE
187	48.9	7.66	0.987	0.720399	0.848763	0.663022	0.0344997		TRUE
188	35.5	7.72	0.981	0.714964	0.845555	0.710616	0.0182086		TRUE
189	42.8	5.25	0.94	0	0	0.0735824	0.00541436		TRUE
190	47.5	4.64	0.988	0.029783	0.172577	0.153176	0.00037643		TRUE
191	37.8	7.22	0.994	1.28422	1.13323	0.899413	0.0546717		TRUE
192	11.1	6.92	0.965	0.0320027	0.178893	0.18779	7.91501e-05		TRUE
193	4	5.36	0.949	0.00029177	0.0170813	0.0276883	0.000112509		TRUE
194	10.5	7.41	0.95	0.00592733	0.0769891	0.109642	0.0010662		TRUE
195	4.3	5.27	0.976	0.00323034	0.0568361	0.0592601	5.87567e-06		TRUE
196	13.4	8.19	0.971	0.019918	0.141131	0.18315	0.00176556		TRUE
197	35.4	6.4	0.946	0.118421	0.344123	0.303899	0.00161794		TRUE
198	36.8	7.45	0.994	1.11021	1.05366	0.870399	0.0335859		TRUE
199	49.3	5.3	0.98	0.413638	0.643147	0.573607	0.00483582		TRUE
200	51.5	8.07	0.96	0.0462236	0.214997	0.28386	0.00474216		TRUE
201	43.3	6.07	0.952	0.212071	0.460511	0.437435	0.000532498		TRUE
202	6.6	8.82	0.96	0	0	0	0		FALSE
203	23.9	5.72	0.954	0.047127	0.217087	0.314575	0.00950389		TRUE
204	27.1	5.78	0.953	0.0601668	0.245289	0.344588	0.00986015		TRUE
205	51.1	8.56	0.969	0	0	0	0		FALSE
206	6.4	7.67	0.947	0.000354787	0.0188358	0.048686	0.000891034		TRUE
207	39.6	8.09	0.978	0.49211	0.701506	0.608323	0.00868308		TRUE
208	25.8	7.33	0.991	0.57618	0.759065	0.643026	0.0134652		TRUE
209	27.8	6.99	0.978	0.421669	0.649361	0.607927	0.00171672		TRUE
210	47.5	7.48	0.949	0.0245651	0.156733	0.329864	0.0299744		TRUE
211	40.7	7.76	0.956	0.26856	0.518228	0.466663	0.00265901		TRUE
212	4.3	6.98	0.95	0.000746823	0.0273281	0.0354007	6.51672e-05		TRUE
213	34.5	8.73	0.985	0.102478	0.320122	0	0.102478		FALSE
214	9.6	5.29	0.962	0.0105714	0.102818	0.134167	0.000982794		TRUE
215	21.6	5.78	0.981	0.153736	0.392092	0.483855	0.00842032		TRUE
216	44.9	6.22	0.941	0	0	0.145714	0.0212325		TRUE
217	48.3	7.25	0.972	0.557003	0.746326	0.599328	0.0216086		TRUE
218	41.2	6.64	0.944	0.073116	0.2704	0.266441	1.56738e-05		TRUE
219	53.5	5.62	0.951	0.00295337	0.0543449	0.168412	0.0130113		TRUE
220	55	7.97	0.996	0	0	0.155637	0.0242227		TRUE
221	26.5	8.53	0.975	0.106352	0.326117	0	0.106352		FALSE
222	41.5	8.22	0.968	0.282516	0.531523	0.457937	0.00541486		TRUE
223	49.1	4.7	0.989	0.0550317	0.234588	0.291627	0.00325338		TRUE
224	9.5	6.32	0.951	0.0110738	0.105232	0.105412	3.23023e-08		TRUE
225	28.3	8.15	0.968	0.214823	0.46349	0.394998	0.00469109		TRUE
226	22.4	6.37	0.947	0.0441737	0.210176	0.217943	6.03328e-05		TRUE
227	7	5.4	0.943	0.0030471	0.0552005	0.0368508	0.000336712		TRUE
228	6.6	8.82	0.958	0	0	0	0		FALSE
229	28.5	6.98	0.975	0.394286	0.627922	0.597342	0.00093515		TRUE
230	28.8	5.67	0.984	0.325255	0.570311	0.655591	0.00727254		TRUE
231	14.9	5.03	0.972	0.0289917	0.170269	0.233617	0.00401298		TRUE
232	7.1	7.81	0.941	0	0	0.0235799	0.000556009		TRUE
233	33.2	6.62	0.945	0.104573	0.323378	0.267478	0.00312486		TRUE
234	40.7	6.35	0.952	0.265627	0.51539	0.445442	0.00489279		TRUE
235	10.4	7.49	0.957	0.0149923	0.122443	0.138847	0.000269094		TRUE
236	38.2	4.98	0.95	0.0715155	0.267424	0.304852	0.00140087		TRUE
237	8.2	7.8	0.966	0.010994	0.104852	0.121144	0.000265408		TRUE
238	7	6.45	0.965	0.0146398	0.120995	0.108547	0.000154969		TRUE
239	20.7	5.57	0.97	0.0725182	0.269292	0.387732	0.0140281		TRUE
240	19.8	7.22	0.992	0.27737	0.526659	0.501306	0.000642796		TRUE
241	14.7	6.08	0.975	0.0597867	0.244513	0.302569	0.00337043		TRUE
242	24.5	5.95	0.976	0.17862	0.422635	0.520898	0.00965571		TRUE
243	25.3	5.53	0.984	0.221367	0.470496	0.569687	0.00983887		TRUE
244	17.1	8.42	0.948	0.0077	0.0877496	0.0637186	0.000577491		TRUE
245	24.2	7.23	0.951	0.0978316	0.31278	0.287013	0.000663947		TRUE
246	28.9	6.59	0.993	0.721138	0.849199	0.747525	0.0103376		TRUE
247	50.5	7.07	0.959	0.131936	0.36323	0.392841	0.000876787		TRUE
248	47.9	7.81	0.989	0.686742	0.828699	0.691989	0.0186898		TRUE
249	38.1	7.79	0.951	0.179711	0.423923	0.37991	0.00193717		TRUE
250	4.6	6.13	0.952	0.00139674	0.037373	0.0427459	2.88678e-05		TRUE
251	48.5	5.51	0.95	0	0	0.32323	0.104477		TRUE
252	50	8.06	0.984	0.30129	0.548899	0.502248	0.00217631		TRUE
253	55	4.83	0.962	0	0	0.0726619	0.00527975		TRUE
254	30.4	8.15	0.964	0.212149	0.460596	0.390059	0.00497548		TRUE
255	38.1	8.22	0.999	0.558522	0.747344	0.651686	0.00915046		TRUE
256	20.2	4.75	0.999	0.0562321	0.237133	0.282328	0.0020426		TRUE
257	30.8	8.76	0.994	0.0880328	0.296703	0	0.0880328		FALSE
258	18.3	5.74	0.965	0.0486958	0.220671	0.317865	0.00944653		TRUE
259	46.8	6.69	0.984	1.15833	1.07626	0.768222	0.0948855		TRUE
260	26.3	6.86	0.996	0.625525	0.790901	0.701767	0.00794488		TRUE
261	10.6	6.18	0.988	0.0553286	0.23522	0.245739	0.000110633		TRUE
262	45.3	7	0.962	0.31102	0.557692	0.568308	0.000112716		TRUE
263	34.7	5.1	0.977	0.408994	0.639526	0.597972	0.00172679		TRUE
264	20.5	7.32	0.994	0.313883	0.560252	0.525686	0.00119486		TRUE
265	20.9	5.39	0.989	0.164594	0.405702	0.48256	0.00590701		TRUE
266	5	7.78	0.995	0.00756472	0.0869754	0.0926738	3.2472e-05		TRUE
267	18.2	6.2	0.977	0.107136	0.327316	0.392936	0.00430602		TRUE
268	34.3	7.08	0.962	0.468634	0.684568	0.550534	0.0179651		TRUE
269	48.7	4.92	0.974	0.101708	0.318917	0.437402	0.0140386		TRUE
270	42	6.68	0.971	0.707034	0.840853	0.707593	0.0177582		TRUE
271	17.4	6.18	0.958	0.0403423	0.200854	0.26275	0.00383111		TRUE
272	20.5	8.28	0.978	0.106206	0.325893	0.278389	0.00225661		TRUE
273	5.5	4.74	0.965	0.000488282	0.0220971	0.0388913	0.000282045		TRUE
274	35.6	6.73	0.972	0.750028	0.866042	0.684274	0.0330394		TRUE
275	45.5	7.32	0.942	0.0129748	0.113907	0.183102	0.00478797		TRUE
276	2.4	8.26	0.963	3.45687e-05	0.00587951	0.0111921	2.82238e-05		TRUE
277	54.7	8.39	0.979	0.00046679	0.0216053	0.0841689	0.0039142		TRUE
278	6	5.14	0.94	0.00186606	0.0431979	0.0098607	0.00111137		TRUE
279	54.5	7.22	0.968	0.0517456	0.227477	0.180515	0.00220539		TRUE
280	31.1	6.82	0.94	0.0803919	0.283535	0.0719941	0.0447494		TRUE
281	32.7	7.36	0.982	0.840575	0.916829	0.718031	0.0395205		TRUE
282	47.1	5.09	0.945	0.00991462	0.0995722	0.218145	0.0140595		TRUE
283	23.4	8.3	0.947	0.0232888	0.152607	0.13437	0.000332566		TRUE
284	13.7	6.04	0.952	0.0177831	0.133353	0.165611	0.00104054		TRUE
285	18.2	6.44	0.962	0.0610345	0.247052	0.305358	0.00339959		TRUE
286	41.8	8.47	0.94	0	0	0.0127766	0.000163242		TRUE
287	23.8	7.65	0.976	0.292551	0.540879	0.479141	0.00381166		TRUE
288	7.7	8.23	0.961	0.00164251	0.040528	0.0751463	0.00119843		TRUE
289	27.4	5.22	0.954	0.0408671	0.202156	0.323586	0.0147453		TRUE
290	36.2	7.32	0.995	1.16666	1.08012	0.88192	0.0392828		TRUE
291	30.6	7.72	0.982	0.58269	0.763341	0.64382	0.0142853		TRUE
292	53.4	4.75	0.95	0	0	0.0880284	0.00774901		TRUE
293	52.2	4.73	0.94	0	0	0.0221504	0.00049064		TRUE
294	12	7.15	0.988	0.0807835	0.284224	0.280641	1.28379e-05		TRUE
295	31.3	7.37	0.948	0.163178	0.403953	0.308959	0.00902398		TRUE
296	50.7	8.36	0.943	0	0	0.0811379	0.00658336		TRUE
297	14.2	5.99	0.967	0.0375989	0.193904	0.25533	0.00377315		TRUE
298	6.1	5.92	0.943	0.00371926	0.0609857	0.0329246	0.000787426		TRUE
299	42.8	5.71	0.995	1.26051	1.12273	0.906382	0.0468048		TRUE
300	46.3	7.1	0.991	1.3301	1.1533	0.832725	0.102768		TRUE
301	44.6	5.69	0.946	0.0677416	0.260272	0.300945	0.00165431		TRUE
302	6.3	5.31	0.966	0.00800019	0.0894438	0.0871903	5.07821e-06		TRUE
303	20.3	8.44	0.946	0.00906785	0.0952253	0.0550739	0.00161213		TRUE
304	18.6	8.86	0.992	4.51833e-16	2.12564e-08	0	4.51833e-16		FALSE
305	15.3	6.06	0.954	0.0241968	0.155553	0.201602	0.0021205		TRUE
306	17.3	7.16	0.978	0.133213	0.364984	0.373516	7.27891e-05		TRUE
307	5.8	7.3	0.989	0.027843	0.166862	0.115841	0.00260316		TRUE
308	54.7	8.29	0.955	0.00047261	0.0217396	0.0724573	0.00257229		TRUE
309	20.7	5	0.958	0.0247964	0.157469	0.244137	0.00751136		TRUE
310	39.2	4.98	0.949	0.0635677	0.252126	0.292352	0.00161807		TRUE
311	50.3	5.83	0.941	0	0	0.107871	0.0116362		TRUE
312	26.2	7.01	0.991	0.574216	0.75777	0.664703	0.00866159		TRUE
313	12.5	5.73	0.947	0.00983876	0.0991905	0.113307	0.000199268		TRUE
314	32.1	7.62	0.959	0.298185	0.546063	0.4628	0.00693266		TRUE
315	38.8	7.56	0.971	0.621969	0.78865	0.666366	0.0149533		TRUE
316	45.7	5.62	0.977	0.659994	0.8124	0.701584	0.0122803		TRUE
317	40.7	4.81	0.991	0.283293	0.532253	0.54253	0.00010562		TRUE
318	15.1	8.67	0.986	0.018749	0.136927	0	0.018749		FALSE
319	36.4	4.73	0.988	0.176592	0.420228	0.400411	0.000392733		TRUE
320	43.7	6.43	0.94	0	0	0.0823981	0.00678944		TRUE
321	24.2	7.51	1	0	0	0.642072	0.412256		TRUE
322	51	8.77	0.994	0	0	0	0		FALSE
323	22.8	8.24	0.992	0.240814	0.490728	0.388797	0.0103901		TRUE
324	35	4.91	0.953	0.0727335	0.269692	0.306833	0.00137949		TRUE
325	3.4	7.5	0.989	0.00285624	0.0534438	0.0506052	8.05774e-06		TRUE
326	23.7	5.6	0.943	0.0231704	0.152218	0.150149	4.28001e-06		TRUE
327	20.7	6.1	0.94	0.0219904	0.148292	0.0485226	0.00995383		TRUE
328	30.4	8.12	0.956	0.144398	0.379997	0.329153	0.00258511		TRUE
329	19.4	8.71	0.971	0.0178327	0.133539	0	0.0178327		FALSE
330	47.5	8.38	0.998	0.0596348	0.244202	0.392608	0.0220243		TRUE
331	8.6	6.56	0.942	0.00714997	0.0845575	0.0433143	0.00170101		TRUE
332	26.1	5.1	0.952	0.0298755	0.172845	0.270972	0.00962882		TRUE
333	37.7	7.62	0.956	0.300012	0.547734	0.471841	0.00575976		TRUE
334	26.4	7.65	0.958	0.184733	0.429806	0.377062	0.00278192		TRUE
335	24.9	5.49	0.959	0.0563701	0.237424	0.368453	0.0171687		TRUE
336	7.9	8.77	0.949	0	0	0	0		FALSE
337	29	6.42	0.997	0.762489	0.873206	0.776996	0.00925636		TRUE
338	10	5.33	0.973	0.0194219	0.139363	0.173859	0.00118999		TRUE
339	51.1	5.05	0.976	0.151166	0.388801	0.405086	0.000265211		TRUE
340	24.2	4.77	0.944	0.00446978	0.0668564	0.0986528	0.00101101		TRUE
341	27.8	4.74	0.999	0.130058	0.360635	0.373848	0.000174579		TRUE
342	40.6	6.38	0.991	1.46601	1.21079	0.906017	0.0928868		TRUE
343	30.5	7.54	0.986	0.703313	0.838638	0.695023	0.0206253		TRUE
344	42.8	7.67	0.978	0.641911	0.801193	0.724397	0.00589766		TRUE
345	2.2	6.64	0.991	0.000670922	0.0259022	0.020395	3.03288e-05		TRUE
346	50.6	6.37	0.994	1.06857	1.03371	0.65597	0.142691		TRUE
347	31.5	8.42	1	0	0	0.311128	0.0968006		TRUE
348	52.5	5.28	0.999	0.317446	0.563424	0.460025	0.0106912		TRUE
349	27.6	8.15	0.982	0.30738	0.554419	0.471549	0.00686736		TRUE
350	51.2	6.87	0.942	0	0	0.128816	0.0165937		TRUE
351	38.9	6.49	0.989	1.34824	1.16114	0.881502	0.0781955		TRUE
352	24.5	8.83	0.996	0.0174768	0.1322	0	0.0174768		FALSE
353	17.1	5.79	0.957	0.0294412	0.171584	0.245923	0.00552631		TRUE
354	22.5	5.32	0.94	0.0139868	0.118266	0.0481245	0.0049198		TRUE
355	47.5	6.76	0.958	0.149581	0.386758	0.479906	0.00867668		TRUE
356	39.7	6.81	0.961	0.503857	0.709829	0.582315	0.0162598		TRUE
357	7.3	7.27	0.98	0.0303654	0.174257	0.1413	0.00108617		TRUE
358	19.5	5.02	0.968	0.0388506	0.197106	0.28955	0.00854604		TRUE
359	6.9	8.25	0.948	0.000137622	0.0117312	0.0398426	0.00079025		TRUE
360	32.1	6.59	0.958	0.190693	0.436684	0.479985	0.00187491		TRUE
361	47.7	5.43	0.94	0	0	0.0682203	0.00465401		TRUE
362	20.6	7.3	0.959	0.0979954	0.313042	0.316225	1.01331e-05		TRUE
363	11	8.83	0.992	0.000737358	0.0271543	0	0.000737358		FALSE
364	32.3	6.94	0.984	0.779701	0.883007	0.744959	0.0190573		TRUE
365	26	8	0.978	0.291331	0.539751	0.475488	0.0041297		TRUE
366	46.8	7.57	0.951	0.0649694	0.254891	0.369371	0.0131057		TRUE
367	12.8	8.4	0.942	0.000343737	0.0185401	0.0284857	9.89145e-05		TRUE
368	17.6	5.52	0.987	0.110182	0.331937	0.405084	0.00535044		TRUE
369	33.1	5.63	0.981	0.367294	0.606048	0.707408	0.0102738		TRUE
370	24.4	6.37	0.97	0.166053	0.407496	0.480222	0.00528899		TRUE
371	16.5	8.5	0.943	0.0014656	0.0382832	0	0.0014656		FALSE
372	23.7	7.15	0.953	0.0990691	0.314752	0.306164	7.37604e-05		TRUE
373	7.2	7.44	0.942	0	0	0.0335768	0.0011274		TRUE
374	13.1	5.87	0.94	0.00815768	0.0903199	0.0293255	0.00372032		TRUE
375	41.5	5.78	0.962	0.431331	0.656758	0.584054	0.00528589		TRUE
376	32.4	6.75	0.983	0.703584	0.838799	0.741194	0.00952666		TRUE
377	35.2	8.45	0.965	0.146248	0.382424	0.15747	0.0506042		TRUE
378	8.3	6	0.973	0.0210826	0.145199	0.151946	4.55242e-05		TRUE
379	22.2	8.41	0.955	0.0360448	0.189855	0.121597	0.00465905		TRUE
380	44.7	5.61	0.94	0	0	0.0776651	0.00603187		TRUE
381	17	6.17	0.966	0.0558873	0.236405	0.306816	0.00495768		TRUE
382	32.5	8.17	0.941	0	0	0.0978462	0.00957388		TRUE
383	41.9	8.32	0.947	0.0509407	0.2257	0.193509	0.00103626		TRUE
384	2.2	8.03	0.975	0.000136543	0.0116852	0.0137606	4.30736e-06		TRUE
385	34.9	8.39	0.948	0.0505556	0.224846	0.151046	0.00544632		TRUE
386	45.3	5.05	0.981	0.295003	0.543141	0.622442	0.0062886		TRUE
387	19.7	7.04	0.985	0.225266	0.474622	0.468441	3.8195e-05		TRUE
388	37.6	7.02	0.979	0.93092	0.964842	0.771361	0.037435		TRUE
389	4.7	4.82	0.972	0.000987028	0.031417	0.0437707	0.000152615		TRUE
390	40.4	5.6	0.95	0.16251	0.403125	0.390561	0.000157861		TRUE
391	39.1	5	0.965	0.221603	0.470747	0.48801	0.000298004		TRUE
392	8.6	5.85	0.977	0.0244135	0.156248	0.16637	0.000102446		TRUE
393	43.3	5.85	0.985	1.07173	1.03525	0.826418	0.0436088		TRUE
394	34.3	7.48	0.943	0.0393907	0.198471	0.208873	0.000108212		TRUE
395	50.3	8.39	0.987	0.00809032	0.0899462	0.277002	0.0349898		TRUE
396	42.7	7.91	0.942	0.0143066	0.11961	0.169843	0.00252335		TRUE
397	31.9	7.5	0.994	0.902191	0.949837	0.785281	0.0270788		TRUE
398	16.9	4.94	0.944	0.00744624	0.0862916	0.0914019	2.61146e-05		TRUE
399	11.5	8.06	0.97	0.0162673	0.127543	0.17116	0.00190244		TRUE
400	34.6	8.16	0.991	0.56961	0.754725	0.618841	0.0184646		TRUE
401	33.7	6.92	0.962	0.30905	0.555923	0.5468	8.32239e-05		TRUE
402	53.1	7.09	0.977	0.306511	0.553634	0.352166	0.0405892		TRUE
403	27.9	5.49	0.979	0.209152	0.457332	0.584788	0.0162451		TRUE
404	33.7	8.24	0.967	0.247598	0.497593	0.400491	0.00942876		TRUE
405	10.8	8.78	0.992	0.00171162	0.0413717	0	0.00171162		FALSE
406	54.8	6.01	0.991	0.0560693	0.236789	0.203298	0.0011217		TRUE
407	10.8	5.75	0.972	0.0261947	0.161848	0.200772	0.00151509		TRUE
408	31.9	7.31	0.962	0.325504	0.570529	0.514315	0.00316002		TRUE
409	16.3	7.16	0.951	0.0392103	0.198016	0.191142	4.72486e-05		TRUE
410	45.3	6.5	0.997	1.64578	1.28288	0.915639	0.134867		TRUE
411	12.1	8.83	0.985	0.00107332	0.0327616	0	0.00107332		FALSE
412	37.5	8.32	0.974	0.299359	0.547137	0.407558	0.0194824		TRUE
413	5.7	8.07	0.951	0.000599709	0.024489	0.0440668	0.000383291		TRUE
414	34.3	6.16	0.958	0.369166	0.607591	0.501518	0.0112513		TRUE
415	14.3	8.18	0.948	0.00635866	0.0797412	0.103173	0.00054904		TRUE
416	3.2	6.64	0.995	0.00363591	0.0602985	0.0501893	0.000102196		TRUE
417	24	7.33	0.948	0.086658	0.294377	0.242671	0.00267352		TRUE
418	43.9	6.96	0.972	0.720191	0.848641	0.702854	0.0212539		TRUE
419	30.6	7.46	0.985	0.718796	0.847818	0.696804	0.0228054		TRUE
420	3.2	7.5	0.99	0.00236382	0.0486191	0.0458185	7.84345e-06		TRUE
421	25	7.93	0.998	0.444756	0.6669	0.584855	0.00673137		TRUE
422	50	7.58	0.968	0.296511	0.544528	0.476963	0.00456506		TRUE
423	33.9	6.09	0.984	0.598745	0.773786	0.770502	1.07862e-05		TRUE
424	26.7	5.6	0.955	0.0567057	0.23813	0.35725	0.0141895		TRUE
425	13.5	4.72	0.942	0.000129485	0.0113791	0.0329283	0.000464365		TRUE
426	48.5	7.04	0.97	0.528543	0.72701	0.580043	0.0215991		TRUE
427	18.6	7.91	0.987	0.163485	0.404333	0.393084	0.000126547		TRUE
428	53.4	7.81	0.981	0.181008	0.42545	0.309064	0.0135456		TRUE
429	49	8.03	0.98	0.315049	0.561293	0.530187	0.000967538		TRUE
430	5	7.33	0.988	0.0235913	0.153594	0.0932725	0.00363874		TRUE
431	25.3	7.34	0.943	0.0777041	0.278754	0.163	0.0133991		TRUE
432	18.3	8.4	0.996	0.107066	0.327209	0.20224	0.0156173		TRUE
433	26.2	6.73	0.988	0.489521	0.699658	0.649166	0.00254938		TRUE
434	16.1	4.76	0.963	0.00960671	0.0980138	0.143989	0.00211367		TRUE
435	36.4	5	0.981	0.400179	0.632597	0.604205	0.000806081		TRUE
436	18.3	6.48	1	0.177612	0.42144	0.504185	0.00684661		TRUE
437	31	4.97	0.953	0.0375616	0.193808	0.298886	0.0110414		TRUE
438	40.1	8.84	0.953	0	0	0	0		FALSE
439	9.6	7.13	0.977	0.0406127	0.201526	0.190998	0.000110842		TRUE
440	6	6.17	0.951	0.00607067	0.0779145	0.059371	0.00034386		TRUE
441	10.1	6.04	0.969	0.0238115	0.15431	0.180279	0.000674411		TRUE
442	41.5	7.39	0.999	1.23174	1.10984	0.944782	0.0272438		TRUE
443	54.2	6.29	0.959	0.0321176	0.179214	0.175907	1.09385e-05		TRUE
444	46	7.12	0.983	1.05794	1.02856	0.771862	0.0658939		TRUE
445	9.7	5.76	0.945	0.0062692	0.0791783	0.0726318	4.28566e-05		TRUE
446	15.4	5.66	0.963	0.0299703	0.173119	0.251442	0.0061344		TRUE
447	23.8	6.57	0.998	0.44931	0.670306	0.649886	0.000417001		TRUE
448	36	8	0.993	0.731875	0.855497	0.732265	0.0151862		TRUE
449	51.6	7.89	0.97	0.177796	0.421659	0.376368	0.00205124		TRUE
450	23	8.31	0.983	0.169577	0.411798	0.311823	0.00999502		TRUE
451	49.4	6.88	0.953	0.0353488	0.188013	0.363715	0.0308713		TRUE
452	40.7	7.32	0.958	0.380168	0.616578	0.529654	0.00755576		TRUE
453	41.6	7.36	0.962	0.447129	0.668677	0.582047	0.00750476		TRUE
454	23.8	5.45	0.991	0.252134	0.502129	0.568908	0.00445948		TRUE
455	27.5	6.65	0.96	0.155802	0.394718	0.441696	0.00220689		TRUE
456	48.8	8.82	0.997	0	0	0	0		FALSE
457	47.9	5.66	0.963	0.242871	0.49282	0.511853	0.00036229		TRUE
458	44.6	7.69	0.969	0.389904	0.624423	0.616253	6.67486e-05		TRUE
459	22	7.44	0.988	0.351687	0.593032	0.526945	0.0043675		TRUE
460	24.6	7.56	0.995	0.527622	0.726376	0.620405	0.0112297		TRUE
461	40.2	6.95	0.964	0.566676	0.752779	0.621026	0.0173588		TRUE
462	45.9	8.19	0.993	0.321954	0.56741	0.613742	0.00214663		TRUE
463	2.5	5.39	0.965	0.000341758	0.0184867	0.0186445	2.49018e-08		TRUE
464	8.5	5.63	0.967	0.0140408	0.118494	0.13755	0.000363122		TRUE
465	2.4	6.88	0.957	0.000251035	0.0158441	0.0150795	5.84606e-07		TRUE
466	20.7	7.26	0.965	0.126516	0.355691	0.364659	8.04317e-05		TRUE
467	47.3	7.46	0.996	1.16858	1.08101	0.816025	0.0702156		TRUE
468	4.8	6.66	0.994	0.0127445	0.112892	0.0956888	0.000295941		TRUE
469	2.8	6.72	0.968	0.00101063	0.0317905	0.0276169	1.74186e-05		TRUE
470	22.6	7.24	0.993	0.406229	0.637361	0.578963	0.00341028		TRUE
471	14.3	5.99	0.961	0.0287793	0.169645	0.227444	0.00334078		TRUE
472	28.2	6.28	0.96	0.133619	0.365539	0.451078	0.00731684		TRUE
473	30.1	4.64	0.961	0.0176994	0.133039	0.0965017	0.00133499		TRUE
474	24.8	8.33	0.973	0.135074	0.367524	0.279961	0.00766722		TRUE
475	4.8	4.91	0.974	0.00180523	0.042488	0.0535519	0.000122411		TRUE
476	13.7	4.69	0.962	0.00279116	0.0528314	0.0857446	0.00108328		TRUE
477	33.8	8.83	0.959	0.00248094	0.0498091	0	0.00248094		FALSE
478	42.9	5.9	0.986	1.13449	1.06512	0.841466	0.0500228		TRUE
479	1.6	8.47	0.976	0	0	0.000464969	2.16196e-07		TRUE
480	35.8	8.51	0.976	0.186094	0.431386	0	0.186094		FALSE
481	25.7	4.93	0.955	0.0294942	0.171739	0.259339	0.00767377		TRUE
482	43.2	8.57	0.948	0.0224423	0.149808	0	0.0224423		FALSE
483	24.1	5.15	0.968	0.0660138	0.256931	0.389279	0.0175158		TRUE
484	43	4.88	0.988	0.296238	0.544278	0.590108	0.00210045		TRUE
485	25.9	5.78	0.944	0.0336003	0.183304	0.189703	4.09466e-05		TRUE
486	54.3	7.94	0.979	0.0633545	0.251703	0.204584	0.00222024		TRUE
487	37.2	7.08	0.942	0.0242223	0.155635	0.19041	0.00120928		TRUE
488	36.7	6.2	0.96	0.447574	0.66901	0.550811	0.0139709		TRUE
489	32	6.04	0.979	0.400619	0.632945	0.693667	0.00368715		TRUE
490	11.2	8.4	1	0	0	0.121934	0.014868		TRUE
491	24.4	6.26	0.962	0.106205	0.325891	0.411588	0.00734394		TRUE
492	34.5	6.12	0.947	0.129953	0.360489	0.31941	0.00168752		TRUE
493	53.8	6.73	0.998	0.380703	0.617011	0.358714	0.0667178		TRUE
494	41.6	8.28	0.985	0.408635	0.639246	0.523832	0.0133205		TRUE
495	12.6	8.24	0.961	0.00899487	0.0948413	0.131819	0.00136737		TRUE
496	15.2	6.56	0.942	0.0174957	0.132271	0.0829801	0.00242962		TRUE
497	16	7.58	0.998	0.1566	0.395727	0.406097	0.000107536		TRUE
498	44.7	8.6	0.975	0.0818388	0.286075	0	0.0818388		FALSE
499	25.1	7.16	0.984	0.42292	0.650323	0.588821	0.00378254		TRUE
500	47.1	5.26	0.977	0.400593	0.632924	0.618475	0.000208784		TRUE
501	5.1	5.27	0.955	0.00382574	0.0618525	0.0494664	0.000153417		TRUE
502	19	6.29	0.949	0.0330122	0.181693	0.206857	0.000633238		TRUE
503	24.2	4.61	0.996	0.0135465	0.11639	0	0.0135465		FALSE
504	2	7.43	0.948	1.28158e-05	0.00357992	0.00578761	4.8739e-06		TRUE
505	17.5	8.41	0.978	0.0523045	0.228702	0.149718	0.00623837		TRUE
506	43.3	7.99	0.943	0.025043	0.15825	0.192968	0.00120536		TRUE
507	35.6	7.79	0.966	0.428237	0.654398	0.55806	0.009281		TRUE
508	51	5.67	0.961	0.135461	0.36805	0.379316	0.000126924		TRUE
509	38.9	8.36	0.971	0.25035	0.50035	0.349523	0.0227486		TRUE
510	54.8	8.84	0.946	0	0	0	0		FALSE
511	42.5	5.18	0.943	0.0210908	0.145227	0.20081	0.00308949		TRUE
512	6.1	7.15	0.982	0.0256993	0.16031	0.11588	0.00197405		TRUE
513	50.3	8.61	0.99	0	0	0	0		FALSE
514	20.8	6.11	0.95	0.0375205	0.193702	0.237955	0.00195831		TRUE
515	47.2	7.5	0.988	0.957591	0.978566	0.755472	0.0497709		TRUE
516	27.8	4.98	0.96	0.0477354	0.218484	0.33796	0.0142745		TRUE
517	46.9	7.74	0.981	0.617487	0.785803	0.67647	0.0119537		TRUE
518	10	7.67	0.972	0.0270895	0.164589	0.175597	0.000121185		TRUE
519	51	7.89	0.997	0.504143	0.71003	0.561226	0.0221427		TRUE
520	39.7	6.08	0.983	1.0732	1.03596	0.824174	0.0448514		TRUE
521	7.3	8.3	0.96	0.000498842	0.0223348	0.0604686	0.00145419		TRUE
522	31.9	4.92	0.999	0.526155	0.725365	0.610467	0.0132017		TRUE
523	7.2	4.63	0.951	2.05555e-06	0.00143372	0.00945897	6.44047e-05		TRUE
524	9	8.63	0.943	1.14592e-05	0.00338515	0	1.14592e-05		FALSE
525	28	7.1	0.974	0.376253	0.613395	0.576715	0.00134539		TRUE
526	26.8	4.85	0.951	0.0294791	0.171695	0.208194	0.0013322		TRUE
527	38.6	8.57	0.966	0.0953943	0.30886	0	0.0953943		FALSE
528	31.6	6.08	0.983	0.485167	0.696539	0.721818	0.000639023		TRUE
529	18.4	4.81	0.975	0.0356436	0.188795	0.232298	0.00189247		TRUE
530	17.6	6.48	0.956	0.0437995	0.209283	0.252279	0.00184867		TRUE
531	40.1	8.64	0.948	0.0151244	0.122981	0	0.0151244		FALSE
532	15.3	5.53	0.994	0.105446	0.324725	0.373786	0.002407		TRUE
533	35.1	4.87	0.99	0.342802	0.585493	0.563975	0.000463041		TRUE
534	8.1	5.88	0.964	0.0131406	0.114633	0.125274	0.000113242		TRUE
535	50.5	8.21	0.997	0.217081	0.465919	0.469461	1.25431e-05		TRUE
536	41.5	7.42	0.993	1.24315	1.11497	0.893041	0.0492503		TRUE
537	45.4	5.17	0.959	0.130348	0.361037	0.454909	0.00881196		TRUE
538	38.5	5.93	0.972	0.745516	0.863433	0.701211	0.0263158		TRUE
539	46.3	7.58	0.964	0.277708	0.52698	0.548795	0.000475896		TRUE
540	33.1	8.36	0.988	0.377735	0.614601	0.39603	0.0477736		TRUE
541	22	8.06	0.94	0	0	0.0414381	0.00171711		TRUE
542	35.7	8.34	0.95	0.0754313	0.274648	0.20674	0.0046115		TRUE
543	12.3	6.77	0.975	0.0540987	0.232591	0.24981	0.000296491		TRUE
544	39.8	8.31	0.959	0.167255	0.408969	0.320178	0.00788371		TRUE
545	42.6	7.33	0.944	0.0607872	0.246551	0.25837	0.000139707		TRUE
546	19.4	5.99	0.948	0.0271842	0.164876	0.198032	0.00109927		TRUE
547	3.7	5.42	0.986	0.00321598	0.0567096	0.054912	3.2313e-06		TRUE
548	44.6	6.6	1	0	0	0.953638	0.909425		TRUE
549	26.6	5.19	0.965	0.0703738	0.265281	0.412633	0.0217127		TRUE
550	19.9	6.05	0.984	0.164835	0.405999	0.467916	0.00383378		TRUE
551	19.3	7.99	0.959	0.0627687	0.250537	0.251671	1.28652e-06		TRUE
552	2.8	4.72	0.96	2.82117e-05	0.00531147	0.0105949	2.79145e-05		TRUE
553	38.1	8.51	0.94	0	0	0	0		FALSE
554	5.9	8.4	0.98	0	0	0.0455356	0.00207349		TRUE
555	16.2	4.6	0.953	0.000246944	0.0157144	0	0.000246944		FALSE
556	18.6	5.27	0.996	0.153535	0.391836	0.44133	0.00244973		TRUE
557	47.7	8.15	0.965	0.102004	0.319381	0.412681	0.00870486		TRUE
558	15.8	5.23	0.95	0.011806	0.108656	0.157154	0.00235211		TRUE
559	21.8	4.63	0.967	0.00868841	0.0932116	0.0511098	0.00177256		TRUE
560	14.3	7.02	0.948	0.0251934	0.158724	0.143259	0.00023918		TRUE
561	25.4	8.24	0.943	0.0107467	0.103666	0.110793	5.07966e-05		TRUE
562	34	4.94	0.946	0.0270698	0.164529	0.215584	0.0026066		TRUE
563	23.2	5.95	0.945	0.032429	0.18008	0.190632	0.000111326		TRUE
564	12.1	6.81	0.962	0.0317798	0.178269	0.195013	0.000280371		TRUE
565	25.1	7.45	0.965	0.255024	0.504999	0.435045	0.00489358		TRUE
566	41.3	8.34	0.978	0.3079	0.554888	0.416538	0.0191407		TRUE
567	51.4	7.77	0.98	0.358013	0.598342	0.464848	0.0178206		TRUE
568	30.2	5.01	0.988	0.28415	0.533057	0.574668	0.0017315		TRUE
569	37.3	6.88	0.965	0.598355	0.773534	0.619815	0.0236295		TRUE
570	15.5	6.52	0.947	0.022625	0.150416	0.148037	5.66143e-06		TRUE
571	44.2	7.35	0.968	0.479787	0.692666	0.640931	0.00267655		TRUE
572	18.1	5.99	0.977	0.0961706	0.310114	0.38772	0.00602264		TRUE
573	22.4	8.42	0.943	0.00513227	0.0716398	0.0539177	0.000314076		TRUE
574	38.2	4.96	0.979	0.351734	0.593072	0.58149	0.000134124		TRUE
575	38.8	5.31	0.984	0.70135	0.837466	0.752951	0.00714277		TRUE
576	6	4.98	0.993	0.0195149	0.139696	0.0976628	0.00176676		TRUE
577	23.5	8.16	0.949	0.0400391	0.200098	0.188417	0.000136435		TRUE
578	17.3	5.83	0.958	0.0324815	0.180226	0.256837	0.00586919		TRUE
579	36.8	8.05	0.963	0.303919	0.551289	0.47576	0.00570453		TRUE
580	33.3	5.79	0.996	0.843357	0.918345	0.842845	0.00570025		TRUE
581	48.5	5.65	0.975	0.537361	0.733049	0.607555	0.0157489		TRUE
582	42.8	6.48	0.978	0.99924	0.99962	0.778914	0.0487113		TRUE
583	7.7	5.97	0.985	0.0297083	0.172361	0.161375	0.000120697		TRUE
584	35.8	7.87	0.94	0	0	0.0702343	0.00493286		TRUE
585	33.6	6.28	0.941	0.0674914	0.259791	0.138463	0.0147204		TRUE
586	50.9	5.73	0.944	0	0	0.175813	0.0309103		TRUE
587	46.7	5.54	0.981	0.69437	0.833289	0.706469	0.0160834		TRUE
588	49.6	5.62	0.958	0.0904876	0.300811	0.403444	0.0105334		TRUE
589	18.3	6.99	0.949	0.0429908	0.207342	0.19794	8.84023e-05		TRUE
590	47.5	6.08	0.989	1.19663	1.09391	0.780738	0.0980749		TRUE
591	17.8	6.04	0.967	0.0602343	0.245427	0.326817	0.00662438		TRUE
592	2.9	5.64	0.982	0.00148214	0.0384986	0.0349025	1.29317e-05		TRUE
593	19	6.17	0.944	0.0238573	0.154458	0.141467	0.000168767		TRUE
594	22.4	8.57	0.985	0.0958013	0.309518	0	0.0958013		FALSE
595	32.4	7.95	0.96	0.249426	0.499426	0.432399	0.0044926		TRUE
596	22	4.91	0.995	0.181163	0.425633	0.41134	0.000204286		TRUE
597	44.8	5.04	0.954	0.0795397	0.282028	0.36897	0.00755893		TRUE
598	29.8	4.92	0.976	0.13063	0.361427	0.451508	0.00811444		TRUE
599	39	6.02	0.97	0.711551	0.843535	0.68517	0.0250794		TRUE
600	54.3	8.22	0.994	0.0406216	0.201548	0.19126	0.000105845		TRUE
601	48.3	6.25	0.996	1.38188	1.17553	0.803785	0.138197		TRUE
602	2.4	8.1	0.985	0.000225612	0.0150204	0.0188748	1.48566e-05		TRUE
603	19.3	5.55	0.996	0.189471	0.435282	0.489399	0.00292862		TRUE
604	26.8	6.15	0.963	0.128824	0.35892	0.459295	0.010075		TRUE
605	32	7.73	0.984	0.657573	0.810908	0.681794	0.0166705		TRUE
606	43.7	4.82	0.956	0.053599	0.231515	0.308167	0.00587552		TRUE
607	11.4	6.47	0.992	0.0736887	0.271457	0.27919	5.98052e-05		TRUE
608	21.8	7.16	0.983	0.280426	0.529553	0.505686	0.000569619		TRUE
609	32.1	4.83	0.989	0.256723	0.506679	0.489424	0.000297724		TRUE
610	35.3	8.61	0.945	0.0109377	0.104584	0	0.0109377		FALSE
611	46.4	8	0.942	0.00596896	0.077259	0.151188	0.00546544		TRUE
612	17.7	8.66	0.996	0.0446326	0.211264	0	0.0446326		FALSE
613	4.8	7.01	0.975	0.00734231	0.0856873	0.0766626	8.14444e-05		TRUE
614	51.6	7.98	0.998	0.373631	0.611254	0.500317	0.012307		TRUE
615	4.8	8.08	0.963	0.00123077	0.0350824	0.0493031	0.000202228		TRUE
616	26.8	8.27	0.961	0.115549	0.339924	0.276743	0.00399188		TRUE
617	8.4	6.64	0.979	0.0327534	0.180979	0.169275	0.000136984		TRUE
618	13	8.14	0.97	0.0178971	0.13378	0.183934	0.00251539		TRUE
619	6.1	4.99	0.962	0.00519214	0.0720565	0.0652547	4.62638e-05		TRUE
620	25.3	6.65	0.987	0.420378	0.648365	0.621608	0.000715956		TRUE
621	13.7	6.62	0.946	0.0180205	0.13424	0.120269	0.000195196		TRUE
622	39.9	4.77	0.962	0.0866573	0.294376	0.32378	0.000864574		TRUE
623	44.3	7.08	0.953	0.214575	0.463222	0.44757	0.000244982		TRUE
624	46.6	4.63	0.941	0	0	0.017473	0.000305305		TRUE
625	49.4	8.17	0.996	0.298801	0.546627	0.540653	3.56843e-05		TRUE
626	21.3	7.97	0.993	0.273251	0.522734	0.467168	0.00308758		TRUE
627	29.2	4.72	0.979	0.0926178	0.304332	0.293041	0.000127485		TRUE
628	27.6	5.66	0.952	0.0537343	0.231807	0.333253	0.0102913		TRUE
629	2.5	7.39	1	0	0	0.0302418	0.000914569		TRUE
630	29.1	8.55	0.944	0.00877394	0.0936693	0	0.00877394		FALSE
631	5.4	8.52	0.949	0	0	0	0		FALSE
632	27.5	5.94	0.987	0.389829	0.624363	0.663575	0.00153756		TRUE
633	2.8	5.74	0.963	0.000651773	0.0255298	0.0243825	1.31649e-06		TRUE
634	40.6	7.74	0.977	0.653206	0.808212	0.707845	0.0100735		TRUE
635	50.9	8.1	0.953	0.00845101	0.0919294	0.243491	0.0229711		TRUE
636	29.3	4.92	0.94	0.0149567	0.122297	0.0488109	0.00540028		TRUE
637	46	5.37	0.957	0.120592	0.347264	0.453628	0.0113133		TRUE
638	12.2	5.1	0.952	0.00777348	0.0881673	0.121299	0.00109773		TRUE
639	5.7	6.38	0.966	0.0120275	0.10967	0.0846347	0.000626764		TRUE
640	28.7	5.72	0.997	0.577748	0.760097	0.746917	0.000173736		TRUE
641	19.3	7.85	0.994	0.229674	0.479243	0.448032	0.00097415		TRUE
642	21.7	7.11	0.963	0.124345	0.352626	0.370661	0.000325271		TRUE
643	30.1	7.38	0.995	0.981922	0.99092	0.765519	0.0508055		TRUE
644	35.6	7.29	0.946	0.110648	0.332638	0.298358	0.00117513		TRUE
645	5	8.25	0.992	0.00133242	0.0365024	0.064611	0.000790096		TRUE
646	23.7	7.06	0.99	0.426297	0.652914	0.595653	0.0032788		TRUE
647	12.1	5.09	0.976	0.025772	0.160537	0.204491	0.00193202		TRUE
648	37.9	8.27	0.974	0.332759	0.576852	0.45668	0.0144414		TRUE
649	34.2	8.65	0.956	0.0265425	0.162919	0	0.0265425		FALSE
650	45.7	7.74	0.942	0.00991196	0.0995588	0.170836	0.00508038		TRUE
651	43.9	7.51	0.946	0.0824228	0.287094	0.300954	0.000192108		TRUE
652	40.3	6.09	0.984	1.11712	1.05694	0.835972	0.0488267		TRUE
653	7.3	6.04	0.949	0.00633696	0.079605	0.0690617	0.000111162		TRUE
654	19.6	5.25	0.949	0.0168066	0.12964	0.189372	0.00356793		TRUE
655	13.9	5.67	0.974	0.0420906	0.20516	0.272703	0.00456203		TRUE
656	9.4	8.35	0.962	0.000787346	0.0280597	0.0751706	0.00221944		TRUE
657	25.6	6.42	0.945	0.0545795	0.233623	0.212837	0.00043202		TRUE
658	51.9	7.17	0.994	0.753573	0.868086	0.542516	0.105996		TRUE
659	3	5.14	0.94	0	0	0.00333284	1.11078e-05		TRUE
660	18.3	5.6	0.978	0.0839125	0.289677	0.384629	0.00901604		TRUE
661	11.3	7.24	0.997	0.0747153	0.273341	0.283898	0.000111444		TRUE
662	40.4	6.3	0.985	1.21989	1.10449	0.850191	0.0646654		TRUE
663	19.7	7.88	0.991	0.223137	0.472373	0.440066	0.00104378		TRUE
664	47.1	4.94	0.959	0.0477349	0.218483	0.365685	0.0216683		TRUE
665	7.2	4.6	0.979	0	0	0	0		FALSE
666	24.8	6.39	0.998	0.488273	0.698766	0.676261	0.000506468		TRUE
667	51.9	7.87	0.98	0.277195	0.526493	0.41696	0.0119976		TRUE
668	53.9	7	0.97	0.134624	0.366912	0.247987	0.014143		TRUE
669	26.9	5.71	0.947	0.0403417	0.200852	0.252957	0.0027149		TRUE
670	34.8	7.03	0.994	1.19395	1.09268	0.867633	0.0506471		TRUE
671	41.7	5.28	0.942	0.0127227	0.112795	0.176298	0.00403266		TRUE
672	4.5	7.9	0.989	0.00410014	0.0640323	0.0720945	6.49981e-05		TRUE
673	28.6	7.79	0.971	0.355078	0.595884	0.512611	0.00693444		TRUE
674	39.1	6.96	0.943	0.0499804	0.223563	0.231518	6.32888e-05		TRUE
675	23.2	8.28	0.957	0.0631198	0.251237	0.212725	0.00148311		TRUE
676	53.7	8.16	0.994	0.0960742	0.309958	0.262244	0.00227667		TRUE
677	18.6	5.37	0.976	0.0685979	0.261912	0.365053	0.010638		TRUE
678	43.8	7.76	0.996	0.967693	0.983714	0.849833	0.0179242		TRUE
679	16.9	7.67	0.984	0.126508	0.355679	0.369384	0.00018781		TRUE
680	47.6	8.13	0.954	0.0190428	0.137995	0.318549	0.0325994		TRUE
681	38.6	4.79	0.972	0.15781	0.397254	0.406958	9.41857e-05		TRUE
682	42.3	8.18	0.955	0.1496	0.386782	0.354013	0.00107376		TRUE
683	17.8	4.88	0.963	0.024608	0.156869	0.206119	0.00242547		TRUE
684	22.6	6.55	0.982	0.251721	0.501718	0.525832	0.000581487		TRUE
685	31.7	6.06	0.975	0.324348	0.569515	0.653139	0.00699294		TRUE
686	49.3	7.57	0.968	0.323534	0.568801	0.506861	0.00383651		TRUE
687	13.9	5.39	0.959	0.0170937	0.130743	0.195587	0.0042047		TRUE
688	42	6.31	0.991	1.48004	1.21657	0.903842	0.0977992		TRUE
689	42.4	6.83	1	0	0	0.977107	0.954738		TRUE
690	4.4	5.36	0.963	0.00219736	0.046876	0.0505259	1.33216e-05		TRUE
691	51.8	4.94	1	0	0	0.429251	0.184256		TRUE
692	21	7.31	0.95	0.0689739	0.262629	0.236187	0.000699157		TRUE
693	18.1	5.62	0.982	0.0994486	0.315355	0.400516	0.00725252		TRUE
694	9.2	5.23	0.958	0.00786855	0.0887049	0.113292	0.000604541		TRUE
695	36.1	7.09	0.991	1.17476	1.08387	0.86044	0.0499189		TRUE
696	52.9	5.69	0.999	0.437684	0.661577	0.455744	0.0423671		TRUE
697	26.9	4.66	0.971	0.0319675	0.178795	0.154656	0.000582648		TRUE
698	50.4	4.99	0.966	0.0725122	0.269281	0.357216	0.00773251		TRUE
699	2.6	6.16	0.996	0.00158321	0.0397895	0.03291	4.73277e-05		TRUE
700	7	8.46	1	0	0	0.035928	0.00129082		TRUE
701	39.5	5.79	0.988	1.09898	1.04832	0.855106	0.0373323		TRUE
702	30.6	4.85	0.959	0.0776095	0.278585	0.305792	0.000740214		TRUE
703	29.4	8.36	0.953	0.0700759	0.264718	0.189243	0.00569657		TRUE
704	1.4	7.97	0.98	0	0	0	0		FALSE
705	48	7.3	0.987	1.00791	1.00395	0.734343	0.0726878		TRUE
706	29.4	6.64	0.999	0.830605	0.911376	0.800323	0.0123327		TRUE
707	24.1	4.82	0.943	0.00395056	0.0628535	0.0974756	0.00119869		TRUE
708	41	5.48	0.969	0.50494	0.710591	0.644122	0.00441807		TRUE
709	38.5	8.11	0.99	0.632277	0.795159	0.679935	0.0132765		TRUE
710	5	6.32	0.982	0.0187882	0.13707	0.0894318	0.0022694		TRUE
711	29.5	6.85	0.966	0.269898	0.519517	0.533909	0.000207118		TRUE
712	10.9	6.71	0.981	0.0530526	0.230332	0.23563	2.8079e-05		TRUE
713	50.4	8.07	0.951	0.00338129	0.0581489	0.243213	0.0342488		TRUE
714	38.7	7.79	0.987	0.820525	0.905828	0.778058	0.0163252		TRUE
715	24.7	5.55	0.946	0.0284292	0.16861	0.212495	0.00192592		TRUE
716	49.5	7.47	0.97	0.391559	0.625747	0.523502	0.0104541		TRUE
717	23.2	7.89	0.981	0.261785	0.511649	0.465201	0.00215749		TRUE
718	11.3	6.03	0.942	0.00792323	0.0890125	0.0590308	0.000898905		TRUE
719	24	8.49	0.993	0.178758	0.422798	0	0.178758		FALSE
720	4.8	5.06	0.973	0.00275098	0.0524498	0.0604461	6.39407e-05		TRUE
721	9.5	6.54	0.965	0.0223727	0.149575	0.157475	6.24074e-05		TRUE
722	49.2	6.84	0.95	0	0	0.32579	0.106139		TRUE
723	1.6	7.17	0.974	2.31328e-05	0.00480965	0.00291784	3.57895e-06		TRUE
724	37.1	8.02	0.99	0.695782	0.834136	0.71444	0.014327		TRUE
725	53.3	5.17	0.96	0.0298246	0.172698	0.213249	0.00164439		TRUE
726	16.2	7.16	0.97	0.085565	0.292515	0.30974	0.000296707		TRUE
727	40.4	6.34	0.96	0.461425	0.679283	0.57056	0.0118206		TRUE
728	18	7.23	0.967	0.0979479	0.312966	0.327812	0.000220399		TRUE
729	32.4	6.19	0.95	0.0974441	0.31216	0.362193	0.00250324		TRUE
730	34	8.25	0.973	0.302768	0.550244	0.437825	0.012638		TRUE
731	9.1	5.29	0.983	0.0258463	0.160768	0.175244	0.000209548		TRUE
732	40.5	5.16	0.948	0.0785841	0.280328	0.312934	0.00106309		TRUE
733	21.3	8.03	0.999	0.251952	0.501948	0.476108	0.000667706		TRUE
734	4.5	8.2	0.978	0.00107028	0.0327151	0.0510528	0.000336269		TRUE
735	11.5	6.77	0.966	0.0338967	0.184111	0.199954	0.000250997		TRUE
736	2.6	8.44	0.978	0	0	0.00819504	6.71587e-05		TRUE
737	18.2	4.95	0.94	0.00681548	0.0825559	0.0314245	0.00261442		TRUE
738	29.8	6.8	0.997	0.899569	0.948456	0.794698	0.0236418		TRUE
739	46.4	8.72	0.968	0.0161543	0.1271	0	0.0161543		FALSE
740	16.2	8.47	0.996	0.0610765	0.247137	0.0653035	0.0330632		TRUE
741	13.4	5.25	0.966	0.0207759	0.144139	0.210275	0.0043741		TRUE
742	39.6	6.64	0.982	1.11176	1.0544	0.820456	0.0547308		TRUE
743	26.2	7.65	0.968	0.287776	0.536447	0.464894	0.00511983		TRUE
744	25.4	5.9	0.984	0.2753	0.52469	0.594171	0.00482758		TRUE
745	44.2	6.32	0.942	0.0183112	0.135319	0.192598	0.00328084		TRUE
746	52.6	8.1	0.995	0.206513	0.454437	0.376365	0.00609523		TRUE
747	6.2	6.46	0.989	0.0288035	0.169716	0.12948	0.00161892		TRUE
748	1.9	7.14	0.968	0.000115234	0.0107347	0.00881426	3.6881e-06		TRUE
749	34.3	7.05	0.966	0.560792	0.74886	0.598344	0.0226551		TRUE
750	39.8	5.31	0.993	0.843695	0.918529	0.831101	0.00764361		TRUE
751	52.6	7.24	0.96	0.0921791	0.30361	0.290218	0.00017936		TRUE
752	19.7	5.68	0.975	0.0893259	0.298874	0.402955	0.0108328		TRUE
753	33.6	8.76	0.979	0.0616222	0.248238	0	0.0616222		FALSE
754	28.1	8.69	0.94	0	0	0	0		FALSE
755	10	5.96	0.988	0.047176	0.2172	0.227732	0.000110911		TRUE
756	20.1	4.77	0.954	0.0114729	0.107112	0.147342	0.00161848		TRUE
757	37.6	5.1	0.996	0.675985	0.822183	0.76804	0.00293145		TRUE
758	46.5	7.38	0.962	0.255328	0.5053	0.535784	0.000929254		TRUE
759	42.5	5.04	0.963	0.195528	0.442186	0.484492	0.00178981		TRUE
760	16.4	6.63	0.953	0.0353404	0.18799	0.211473	0.000551417		TRUE
761	22.1	6.1	0.954	0.0519411	0.227906	0.297686	0.00486926		TRUE
762	30.1	6.75	0.999	0.907212	0.952477	0.81607	0.018607		TRUE
763	24.5	7.31	0.996	0.52945	0.727633	0.641559	0.00740881		TRUE
764	32.7	4.99	0.97	0.115363	0.339651	0.478016	0.019145		TRUE
765	20.9	8.52	0.974	0.0574098	0.239603	0	0.0574098		FALSE
766	50.7	7.21	0.962	0.194167	0.440643	0.409852	0.000948097		TRUE
767	16.3	6.49	0.965	0.0567321	0.238185	0.289063	0.00258856		TRUE
768	29	7.99	0.961	0.20437	0.452074	0.395204	0.00323412		TRUE
769	18.3	5.99	0.974	0.086094	0.293418	0.376215	0.00685532		TRUE
770	17.3	4.96	0.959	0.0181095	0.134572	0.200193	0.00430618		TRUE
771	23.1	6.16	0.957	0.0690457	0.262765	0.342769	0.00640056		TRUE
772	48.1	5.47	0.974	0.444145	0.666442	0.596671	0.00486799		TRUE
773	24.6	5.06	0.962	0.0456522	0.213664	0.335239	0.0147804		TRUE
774	40.9	6.08	0.957	0.360254	0.600211	0.524076	0.00579657		TRUE
775	33.6	7.07	0.949	0.172186	0.414953	0.352068	0.00395446		TRUE
776	10	4.72	0.995	0.00470345	0.0685817	0.111616	0.00185196		TRUE
777	47.3	5.4	0.97	0.342812	0.585502	0.575209	0.000105949		TRUE
778	48.7	5.45	0.95	0	0	0.315635	0.0996256		TRUE
779	13.8	4.93	0.99	0.05538	0.23533	0.244389	8.20776e-05		TRUE
780	4.2	7.67	0.947	0.000111504	0.0105595	0.0269788	0.000269591		TRUE
781	9.9	8.7	0.986	0.00140203	0.0374437	0	0.00140203		FALSE
782	5.9	6.59	0.988	0.0272084	0.16495	0.120075	0.00201373		TRUE
783	1.6	7.89	0.942	0	0	0.000687076	4.72074e-07		TRUE
784	27.2	7.12	0.968	0.271137	0.520708	0.509698	0.000121233		TRUE
785	16.3	7.39	0.965	0.0749968	0.273855	0.280167	3.98326e-05		TRUE
786	40.7	7.03	0.949	0.192581	0.438841	0.385381	0.00285796		TRUE
787	30.9	7.14	0.992	0.964618	0.98215	0.774597	0.0430784		TRUE
788	19.8	5.02	0.992	0.133778	0.365757	0.399502	0.00113875		TRUE
789	43.3	5.23	0.986	0.570712	0.755455	0.747993	5.56695e-05		TRUE
790	2.4	7.8	0.976	0.000357887	0.0189179	0.0196836	5.8626e-07		TRUE
791	42.6	5.99	0.978	0.890925	0.943888	0.771128	0.0298459		TRUE
792	9	6.01	0.969	0.0199332	0.141185	0.157195	0.000256336		TRUE
793	19.7	8.25	0.965	0.062328	0.249656	0.229354	0.000412162		TRUE
794	20.6	6.71	0.989	0.266281	0.516024	0.515813	4.47321e-08		TRUE
795	34.3	6.43	0.94	0	0	0.0777304	0.00604201		TRUE
796	3.3	5.1	0.978	0.00111143	0.0333381	0.0365187	1.0116e-05		TRUE
797	53	6.67	0.954	0.0195338	0.139763	0.226634	0.00754645		TRUE
798	29.6	6.77	0.957	0.168567	0.41057	0.435519	0.00062248		TRUE
799	41.8	8.4	0.963	0.154223	0.392712	0.253887	0.0192723		TRUE
800	15.1	6.75	0.96	0.0432115	0.207874	0.238198	0.000919576		TRUE
801	5.2	6.98	0.958	0.00953638	0.0976544	0.0619964	0.00127149		TRUE
802	38.1	4.66	0.992	0.0997646	0.315855	0.259699	0.00315354		TRUE
803	31.7	6.8	0.975	0.476681	0.690421	0.657492	0.00108433		TRUE
804	46.3	6.61	0.955	0.149636	0.386828	0.461248	0.00553837		TRUE
805	30.6	5.27	0.994	0.475281	0.689406	0.706026	0.000276221		TRUE
806	32.2	6.89	0.962	0.276259	0.525604	0.528769	1.00195e-05		TRUE
807	19.9	8.8	0.984	0.0145827	0.120759	0	0.0145827		FALSE
808	24	7.9	0.954	0.0927376	0.304528	0.282896	0.000467967		TRUE
809	44.4	8.7	0.955	0.00743774	0.0862424	0	0.00743774		FALSE
810	30.1	8.48	0.992	0.287372	0.536071	0	0.287372		FALSE
811	28.6	6.36	0.94	0.0505028	0.224728	0.0670202	0.0248719		TRUE
812	33.1	8.71	0.954	0.00556789	0.0746183	0	0.00556789		FALSE
813	12	6.5	0.992	0.0814722	0.285433	0.295965	0.00011092		TRUE
814	24.8	5.65	0.941	0.0235695	0.153524	0.102212	0.00263285		TRUE
815	15.2	8.54	0.979	0.0241836	0.155511	0	0.0241836		FALSE
816	3.8	8.49	0.968	0	0	0	0		FALSE
817	25.8	8.26	1	0	0	0.456245	0.208159		TRUE
818	21.7	6.32	0.949	0.0443535	0.210603	0.237533	0.000725263		TRUE
819	24.9	5.36	0.941	0.0184891	0.135975	0.0974613	0.00148328		TRUE
820	53.9	5.37	0.972	0.0863123	0.29379	0.236282	0.0033071		TRUE
821	32.2	8.14	0.99	0.523288	0.723387	0.593308	0.0169204		TRUE
822	22.1	7.18	0.944	0.0558651	0.236358	0.16373	0.00527477		TRUE
823	29	6.12	0.981	0.369161	0.607586	0.656045	0.00234823		TRUE
824	51.4	6.15	0.996	0.912947	0.955482	0.601701	0.125161		TRUE
825	52.6	7.18	0.94	0	0	0.0426782	0.00182143		TRUE
826	9.7	4.76	0.991	0.00615941	0.0784819	0.120669	0.00177975		TRUE
827	51	5.1	0.959	0.0412394	0.203075	0.30922	0.0112667		TRUE
828	27.3	8.42	0.943	0.00847222	0.0920447	0.065426	0.000708553		TRUE
829	41.3	8.18	0.983	0.47058	0.685988	0.595727	0.008147		TRUE
830	25.1	6.78	0.956	0.110987	0.333147	0.362596	0.000867219		TRUE
831	31.9	5.13	0.996	0.526765	0.725786	0.701556	0.000587084		TRUE
832	23.5	5.05	0.945	0.0157257	0.125402	0.15667	0.000977695		TRUE
833	19	7.72	0.983	0.173873	0.416981	0.408942	6.46254e-05		TRUE
834	9.3	7.92	0.987	0.0243212	0.155953	0.180598	0.000607388		TRUE
835	14.3	5.27	0.964	0.0212866	0.145899	0.218734	0.00530482		TRUE
836	28.3	5.42	0.96	0.0725245	0.269304	0.420628	0.022899		TRUE
837	11.8	7.73	1	0	0	0.285964	0.0817754		TRUE
838	48.6	5.45	0.94	0	0	0.065123	0.004241		TRUE
839	2.3	8.53	0.966	0	0	0	0		FALSE
840	16.5	8.24	0.992	0.0903108	0.300518	0.277268	0.000540543		TRUE
841	24.6	4.76	0.951	0.0144605	0.120252	0.156215	0.00129334		TRUE
842	29.8	8.29	0.974	0.230444	0.480046	0.371386	0.0118071		TRUE
843	14.2	6	0.976	0.0563128	0.237303	0.294379	0.0032577		TRUE
844	27.6	7.5	0.969	0.364394	0.603651	0.509094	0.00894089		TRUE
845	9.5	5.19	0.974	0.0174053	0.131929	0.158247	0.000692641		TRUE
846	16.5	8.56	0.99	0.045159	0.212506	0	0.045159		FALSE
847	6.7	6.71	0.958	0.011382	0.106686	0.0873686	0.000373177		TRUE
848	17.3	5.38	0.968	0.0400168	0.200042	0.299358	0.00986361		TRUE
849	29.9	8.59	0.97	0.082472	0.287179	0	0.082472		FALSE
850	32.4	6.18	0.984	0.568124	0.75374	0.747105	4.40247e-05		TRUE
851	9.8	5.98	0.95	0.00925821	0.0962196	0.103357	5.09412e-05		TRUE
852	16.2	5.97	0.986	0.108597	0.329541	0.38312	0.00287071		TRUE
853	25.7	6.49	0.994	0.521704	0.722291	0.676205	0.00212389		TRUE
854	30.2	4.89	0.973	0.178714	0.422745	0.421277	2.15675e-06		TRUE
855	33.6	7.86	0.945	0.0603774	0.245718	0.238027	5.91485e-05		TRUE
856	12.1	6.18	0.978	0.0490199	0.221404	0.254599	0.0011019		TRUE
857	5.5	7.52	1	0	0	0.116454	0.0135614		TRUE
858	15	5.98	0.98	0.0734496	0.271016	0.329015	0.00336385		TRUE
859	9	7.09	0.983	0.043589	0.20878	0.190978	0.000316905		TRUE
860	34.4	4.63	0.983	0.0434175	0.208369	0.0972222	0.0123536		TRUE
861	21.5	6.7	0.976	0.183977	0.428925	0.4628	0.00114751		TRUE
862	2.8	5.67	0.984	0.00138814	0.0372578	0.0333338	1.53978e-05		TRUE
863	18.5	8.39	0.951	0.0156521	0.125108	0.0971438	0.000782022		TRUE
864	26	5.64	0.952	0.0470817	0.216983	0.314254	0.00946153		TRUE
865	52.4	7.63	0.964	0.125588	0.354384	0.315828	0.00148658		TRUE
866	29.8	7.39	0.956	0.215892	0.464642	0.412846	0.00268289		TRUE
867	18.8	8.05	0.965	0.0719198	0.268179	0.269973	3.22029e-06		TRUE
868	53.3	8.27	0.95	0	0	0.111534	0.0124397		TRUE
869	20.4	5.05	0.953	0.0190565	0.138045	0.213226	0.00565218		TRUE
870	30.7	5.93	0.961	0.132932	0.364599	0.491702	0.0161553		TRUE
871	12.8	6.24	0.979	0.0576317	0.240066	0.275118	0.00122867		TRUE
872	2.1	5.66	0.948	1.83058e-05	0.00427853	0.00687046	6.71808e-06		TRUE
873	16.3	6.19	0.961	0.0410545	0.202619	0.264218	0.00379445		TRUE
874	39.3	4.77	0.948	0.02348	0.153232	0.197901	0.00199534		TRUE
875	15	7.4	0.98	0.10613	0.325776	0.32244	1.11288e-05		TRUE
876	49.3	5.56	0.979	0.550257	0.741793	0.599363	0.0202862		TRUE
877	22.1	8.66	0.943	0.00118672	0.0344488	0	0.00118672		FALSE
878	1.7	6.41	0.952	1.28237e-05	0.00358102	0.00315299	1.83211e-07		TRUE
879	16.6	7.25	0.988	0.164197	0.405212	0.398919	3.96044e-05		TRUE
880	43.4	8.45	0.953	0.0639191	0.252822	0.119716	0.0177172		TRUE
881	24.1	5.66	0.972	0.118355	0.344028	0.472402	0.0164799		TRUE
882	33.8	6.07	0.987	0.679731	0.824458	0.79383	0.000938057		TRUE
883	27.8	6.5	0.969	0.229364	0.47892	0.535569	0.00320914		TRUE
884	11.6	6.97	0.981	0.0620221	0.249042	0.251665	6.88003e-06		TRUE
885	5.7	5.61	0.977	0.0138266	0.117587	0.096546	0.000442713		TRUE
886	42.3	5.7	0.987	1.03226	1.016	0.840437	0.0308224		TRUE
887	24.9	6.32	0.975	0.214647	0.4633	0.528221	0.00421461		TRUE
888	22	6.64	0.965	0.117205	0.342352	0.396052	0.00288377		TRUE
889	42.5	7.09	0.996	1.54741	1.24395	0.936043	0.094806		TRUE
890	19.6	5.38	0.971	0.059909	0.244763	0.359137	0.0130813		TRUE
891	35.6	6.91	1	0	0	0.93091	0.866593		TRUE
892	9.2	6.84	0.996	0.0537807	0.231907	0.225211	4.48336e-05		TRUE
893	42.2	7.88	0.973	0.485762	0.696966	0.638597	0.00340696		TRUE
894	15.7	7.25	0.968	0.0754645	0.274708	0.287803	0.000171489		TRUE
895	26.7	4.99	0.967	0.0669335	0.258715	0.380438	0.0148165		TRUE
896	45.5	8.23	0.999	0.306185	0.553339	0.620394	0.00449637		TRUE
897	8	7.95	0.962	0.00627671	0.0792257	0.102238	0.000529561		TRUE
898	22.8	6.24	0.955	0.0636631	0.252316	0.318947	0.00443975		TRUE
899	23.7	5.38	0.96	0.0494365	0.222343	0.351625	0.0167138		TRUE
900	21.1	6.37	0.999	0.303231	0.550664	0.57959	0.000836713		TRUE
901	29.1	8.77	0.942	0	0	0	0		FALSE
902	3.9	6.55	0.985	0.00574283	0.0757815	0.0638326	0.000142774		TRUE
903	21.4	7.24	0.969	0.161003	0.401252	0.406503	2.75773e-05		TRUE
904	29.8	5.17	0.969	0.108113	0.328805	0.488036	0.0253546		TRUE
905	31.8	5.76	0.991	0.602153	0.775985	0.774568	2.00833e-06		TRUE
906	13.8	6.86	0.956	0.0317228	0.178109	0.193137	0.000225857		TRUE
907	28.5	8.7	0.964	0.026337	0.162287	0	0.026337		FALSE
908	9.6	4.82	0.987	0.00948573	0.0973947	0.132951	0.00126427		TRUE
909	17.8	5.92	0.973	0.0747874	0.273473	0.358648	0.00725476		TRUE
910	49.5	7.92	0.971	0.248161	0.498158	0.47699	0.000448078		TRUE
911	2.7	6.72	0.959	0.00051563	0.0227075	0.0211155	2.53433e-06		TRUE
912	4.4	5.68	0.981	0.00591027	0.0768783	0.0709754	3.48441e-05		TRUE
913	8.2	6.42	0.969	0.0206442	0.143681	0.141998	2.83275e-06		TRUE
914	53.9	7.07	0.955	0.0126689	0.112556	0.176138	0.00404268		TRUE
915	40.5	6.36	0.959	0.437502	0.661439	0.556713	0.0109677		TRUE
916	3.3	7.85	0.982	0.00142456	0.0377434	0.0411258	1.14407e-05		TRUE
917	50.6	5.78	0.997	0.897546	0.947389	0.657698	0.0839211		TRUE
918	25.1	5.63	0.965	0.0878996	0.296479	0.433827	0.0188646		TRUE
919	49	5.39	0.975	0.393565	0.627348	0.562449	0.0042118		TRUE
920	29	8.03	0.948	0.068543	0.261807	0.242163	0.000385908		TRUE
921	29.3	8.59	0.995	0.213326	0.461872	0	0.213326		FALSE
922	30.3	4.75	0.956	0.0371121	0.192645	0.219981	0.000747251		TRUE
923	3.6	4.94	0.995	0.00144048	0.0379536	0.0449966	4.96037e-05		TRUE
924	42.4	8.7	0.991	0.12963	0.360041	0	0.12963		FALSE
925	7.6	5.19	0.946	0.00331966	0.0576165	0.0522854	2.84212e-05		TRUE
926	29.6	5.87	0.969	0.181756	0.426329	0.55634	0.0169029		TRUE
927	49.4	8.72	0.958	0	0	0	0		FALSE
928	37	7.57	0.991	1.00242	1.00121	0.834532	0.0277807		TRUE
929	30.3	4.64	0.973	0.0322114	0.179475	0.121207	0.00339516		TRUE
930	34.5	7.23	0.997	1.15488	1.07465	0.877159	0.0390041		TRUE
931	48.9	6.07	0.943	0	0	0.189996	0.0360984		TRUE
932	30.3	6.84	0.949	0.122908	0.350582	0.326567	0.00057673		TRUE
933	21.4	7.29	0.952	0.0783702	0.279947	0.263285	0.000277628		TRUE
934	30.7	7.08	0.978	0.559941	0.748292	0.661467	0.00753858		TRUE
935	43.5	5.65	0.968	0.465488	0.682267	0.640437	0.00174969		TRUE
936	24.2	6.24	0.985	0.299204	0.546995	0.580719	0.00113729		TRUE
937	42.8	7.18	0.966	0.520263	0.721292	0.636326	0.00721923		TRUE
938	23	7.07	0.988	0.37219	0.610073	0.566238	0.00192155		TRUE
939	45.3	5.69	0.987	1.00351	1.00175	0.804555	0.0388878		TRUE
940	6.2	6.81	0.99	0.0304106	0.174386	0.13053	0.00192336		TRUE
941	38.4	8.23	0.993	0.565925	0.75228	0.610884	0.0199926		TRUE
942	18	8.84	0.991	0.00444734	0.0666884	0	0.00444734		FALSE
943	29.3	7.39	0.992	0.859867	0.92729	0.72649	0.0403206		TRUE
944	35	6.13	0.975	0.805857	0.897696	0.704034	0.037505		TRUE
945	47.4	7.13	0.994	1.33823	1.15682	0.819265	0.113943		TRUE
946	17.8	5.55	0.977	0.0733875	0.270901	0.365966	0.00903723		TRUE
947	11.2	8.33	0.989	0.0119536	0.109333	0.145301	0.00129368		TRUE
948	15	5.9	0.946	0.0142085	0.119199	0.130708	0.000132441		TRUE
949	50.9	6.45	0.992	0.984761	0.992351	0.622335	0.136912		TRUE
950	42.6	6.1	0.991	1.41007	1.18746	0.896098	0.0848944		TRUE
951	17	8	0.946	0.0112801	0.106208	0.125909	0.000388139		TRUE
952	42.3	6.54	0.959	0.411911	0.641803	0.555886	0.00738184		TRUE
953	16.9	8.29	0.981	0.0646491	0.254262	0.231048	0.000538863		TRUE
954	44.1	5.75	0.992	1.21544	1.10247	0.871465	0.0533639		TRUE
955	15.4	5.38	0.941	0.00785378	0.0886215	0.0593942	0.000854234		TRUE
956	4.9	8.82	0.955	0	0	0	0		FALSE
957	22.4	7.14	0.971	0.190467	0.436426	0.442714	3.95453e-05		TRUE
958	17.6	8.11	0.98	0.0891945	0.298654	0.303205	2.07075e-05		TRUE
959	35	8.51	0.975	0.174261	0.417446	0	0.174261		FALSE
960	33.6	8.14	0.956	0.166728	0.408323	0.349782	0.00342712		TRUE
961	18.7	8.63	0.984	0.0444135	0.210745	0	0.0444135		FALSE
962	38.5	8.69	0.995	0.178805	0.422854	0	0.178805		FALSE
963	16.5	5.78	0.97	0.0515679	0.227086	0.312425	0.00728282		TRUE
964	54.7	6.32	0.977	0.0574753	0.23974	0.187005	0.002781		TRUE
965	38.3	8.35	0.948	0.0599462	0.244839	0.186461	0.00340802		TRUE
966	10.8	7.77	0.981	0.0381427	0.195301	0.211779	0.00027151		TRUE
967	23.1	8.31	0.945	0.0146896	0.121201	0.110818	0.000107803		TRUE
968	9.2	7.65	0.976	0.0263004	0.162174	0.169424	5.25643e-05		TRUE
969	15.5	5.4	0.973	0.0420335	0.205021	0.289733	0.00717609		TRUE
970	51.3	5.57	0.974	0.335366	0.579108	0.456448	0.0150454		TRUE
971	13.1	7.87	0.978	0.0458946	0.21423	0.245732	0.000992355		TRUE
972	35.3	6.03	0.946	0.108203	0.328942	0.300599	0.000803351		TRUE
973	41.4	5.26	0.963	0.301367	0.548969	0.543247	3.27411e-05		TRUE
974	17	7.62	0.953	0.036506	0.191066	0.206435	0.000236217		TRUE
975	19.2	4.99	0.968	0.0368011	0.191836	0.277982	0.00742115		TRUE
976	46.5	7.87	0.947	0.0384597	0.196112	0.279452	0.00694559		TRUE
977	43.3	6.66	0.969	0.627899	0.7924	0.678299	0.0130192		TRUE
978	25.1	7.75	0.967	0.233958	0.483692	0.428214	0.00307781		TRUE
979	29.7	8.4	0.958	0.0913192	0.302191	0.186703	0.0133375		TRUE
980	10	8.39	0.957	0.00105937	0.032548	0.0606122	0.000787599		TRUE
981	13.5	7.94	0.967	0.0280777	0.167564	0.20849	0.00167498		TRUE
982	18.8	7.18	0.961	0.0832595	0.288547	0.30433	0.000249091		TRUE
983	27.2	7.44	0.983	0.540565	0.735231	0.614588	0.0145549		TRUE
984	36.4	4.97	0.986	0.426308	0.652922	0.622841	0.000904895		TRUE
985	35	6.49	0.969	0.663449	0.814524	0.645579	0.0285423		TRUE
986	47.7	5.17	0.975	0.294731	0.542891	0.564891	0.000483969		TRUE
987	30.8	5.58	0.94	0.0308832	0.175736	0.0682779	0.0115473		TRUE
988	52.7	5.29	1	0	0	0.445978	0.198896		TRUE
989	13.1	7.61	0.957	0.0225997	0.150332	0.177186	0.000721142		TRUE
990	22.8	7.21	0.963	0.144823	0.380556	0.387611	4.97755e-05		TRUE
991	41.3	8.09	0.993	0.651567	0.807197	0.720182	0.00757156		TRUE
992	22	8.68	0.979	0.046417	0.215446	0	0.046417		FALSE
993	41.7	8.13	0.96	0.226074	0.475472	0.430056	0.00206258		TRUE
994	53	4.84	0.946	0	0	0.0960249	0.00922079		TRUE
995	27.7	8.11	0.962	0.168568	0.41057	0.35708	0.00286121		TRUE
996	2.7	5.8	0.952	0.000204994	0.0143176	0.0165118	4.81444e-06		TRUE
997	52.5	5.32	0.985	0.281804	0.530852	0.407177	0.0152955		TRUE
998	31.4	6.2	0.957	0.135231	0.367738	0.456684	0.00791129		TRUE
999	32.2	6.64	0.973	0.417904	0.646455	0.647834	1.90101e-06		TRUE
1000	12.9	5.95	0.953	0.0159958	0.126474	0.160309	0.00114478		TRUE
